# Supplementary material for: Effect of long-term azithromycin treatment on gut microbial diversity in children and adolescents with HIV-associated chronic lung disease
Source: eBioMedicine. 2025 Jul 5;118:105832. doi: 10.1016/j.ebiom.2025.105832 (PMC12272486; doi:10.1016/j.ebiom.2025.105832)
Supplement: Supplementary Tables (S4–S6) [file mmc2.xlsx]

## Sheet: Captures
Table	Desciption
Supplementary table 4	Changes in alpha diversity measures over time using linear mixed effect models
Supplementary table 5a	Spearman’s rank correlation between bacterial genera for virally suppressed group (VL<1000 copies/ml) at baseline
Supplementary table 5b	Spearman’s rank correlation between bacterial genera for high viral load group (VL>1000 copies/ml) at baseline
Supplementary table 5c	Spearman’s rank correlation between bacterial genera for Zimbabwean cohort at baseline
Supplementary table 5d	Spearman’s rank correlation between bacterial genera for Malawian cohort at baseline
Supplementary table 5e	Spearman’s rank correlation between bacterial genera for placebo group after 48 weeks
Supplementary table 5f	Spearman’s rank correlation between bacterial genera for azithromycin-treated group after 48 weeks
Supplementary table 6a	Associations between systemic biomarkers and various covariates at baseline using a linear model
Supplementary table 6b	Associations between systemic biomarkers and various covariates after 48 weeks using a linear model

## Sheet: Supplementary table 4
LINEAR MIXED EFFECT MODELS
Linear mixed model fit by REML. t-tests use Satterthwaite's method ['lmerModLmerTest']										Legend
										armPlacebo	being in the placebo arm
OBSERVED ASVs										timepoint72	timepoint 72 weeks
Formula: Observed_ASVs~ arm * timepoint + ageyenrl + sex + tbever + duryartgp + cotrienrl + season + underweight + site + (1 | studyno)										timepointBL	timepoint baseline
										ageyenrl	age at enrollment, years
EML criterion at convergence: 1723.9										sexmale	male sex
Scaled residuals:										tbeveryes	previously treated for tuberculosis
Min 1Q Median 3Q Max										duryartgp4y-<6y	ART duration 4-6 years
-4.1782 -0.5648 0.0816 0.7053 2.1814										duryartgp6m-<2y	ART duration 6 months-2 years
Random effects:										duryartgp6y+	ART duration over 6 years
Groups Name Variance Std.Dev.										cotrienrlyes	Received cotrimoxazole prophylaxis
studyno (Intercept) 0.05379 0.2319										seasonwet	Wet season
Residual 0.34565 0.5879										underweightunderweight	Being underweight
Number of obs: 878, groups: studyno, 336										siteZim	Study site Zimbabwe
Fixed effects:										armPlacebo:timepoint72	Placebo arm at 72 weeks (ref. 48 weeks)
Estimate	Estimate	Std. Error	df	t-value	Pr(>|t|)		conf.low	conf.high		armPlacebo:timepointBL	Placebo arm at baseline (ref. 48 weeks)
(Intercept)	170.426	16.8419	359.098	10.119	< 2.00E-16	***	137.305	203.547
armPlacebo	24.7752	7.2794	772.56	3.403	0.0007	***	10.4853	39.065
timepoint72	19.5549	6.6928	589.482	2.922	0.00361	**	6.41019	32.6995
timepointBL	10.8465	6.0538	563.912	1.792	0.07372	.	-1.04421	22.7372
ageyenrl	0.2167	0.8353	323.997	0.259	0.79548		-1.42667	1.86006
sexmale	-2.6254	5.4448	312.474	-0.482	0.63002		-13.3385	8.08781
tbeveryes	-14.5113	5.7992	308.321	-2.502	0.01286	*	-25.9224	-3.10025
duryartgp4y-<6y	13.6422	8.3716	319.134	1.63	0.10418		-2.8283	30.1127
duryartgp6m-<2y	7.5584	10.5248	332.7	0.718	0.47317		-13.1452	28.262
duryartgp6y+	10.9436	7.2132	318.077	1.517	0.13022		-3.24796	25.1352
cotrienrlyes	0.2693	8.4288	301.699	0.032	0.97453		-16.3173	16.8559
seasonwet	-3.3631	4.0172	744.086	-0.837	0.40276		-11.2494	4.52323
underweightunderweight	-2.3259	5.516	314.235	-0.422	0.67356		-13.1789	8.52708
siteZim	1.5675	6.0683	337.284	0.258	0.79633		-10.369	13.504
armPlacebo:timepoint72	-12.8201	9.488	586.95	-1.351	0.17715		-31.4546	5.81435
armPlacebo:timepointBL	-27.3996	8.5906	565.082	-3.189	0.0015	**	-44.273	-10.5262
Signif. codes: 0 ‘***’ 0.001 ‘**’ 0.01 ‘*’ 0.05 ‘.’ 0.1 ‘ ’ 1
SHANNON
Formula: Shannon ~ arm * timepoint + ageyenrl + sex + tbever + duryartgp + cotrienrl + season + underweight + site + (1 | studyno)
EML criterion at convergence: 1723.9
Scaled residuals:
Min 1Q Median 3Q Max
-4.1782 -0.5648 0.0816 0.7053 2.1814
Random effects:
Groups Name Variance Std.Dev.
studyno (Intercept) 0.05379 0.2319
Residual 0.34565 0.5879
Number of obs: 878, groups: studyno, 336
Fixed effects:
Estimate	Estimate	Std. Error	df	t-value	Pr(>|t|)		conf.low	conf.high
(Intercept)	3.44252	0.157447	370.54	21.865	<2.00E-16	***	3.13292	3.75212
armPlacebo	0.194519	0.073173	832.741	2.658	0.008003	**	0.0509	0.338143
timepoint72	0.130976	0.072475	606.625	1.807	0.071229	.	-0.0113567	0.273308
timepointBL	0.173872	0.065845	571.981	2.641	0.008502	**	0.0445437	0.303199
ageyenrl	0.001525	0.007733	322.865	0.197	0.843789		-0.0136884	0.0167384
sexmale	-0.019669	0.050246	310.337	-0.391	0.695731		-0.118534	0.0791967
tbeveryes	-0.109441	0.053447	304.856	-2.048	0.041448	*	-0.214612	-0.00427041
duryartgp4y-<6y	0.078686	0.077403	318.241	1.017	0.310126		-0.0736003	0.230973
duryartgp6m-<2y	-0.061467	0.097693	335.623	-0.629	0.529657		-0.253635	0.130701
duryartgp6y+	0.063752	0.066668	316.412	0.956	0.339666		-0.0674157	0.19492
cotrienrlyes	-0.073836	0.077533	297.73	-0.952	0.341707		-0.226417	0.0787454
seasonwet	-0.034099	0.042423	789.14	-0.804	0.421754		-0.117374	0.0491754
underweightunderweight	0.014502	0.050928	312.297	0.285	0.776014		-0.0857029	0.114708
siteZim	-0.058319	0.056387	339.704	-1.034	0.301752		-0.169232	0.0525934
armPlacebo:timepoint72	-0.128734	0.102784	603.722	-1.252	0.210883		-0.330591	0.0731233
armPlacebo:timepointBL	-0.326688	0.093424	572.71	-3.497	0.000507	***	-0.510184	-0.143193
---
Signif. codes: 0 ‘***’ 0.001 ‘**’ 0.01 ‘*’ 0.05 ‘.’ 0.1 ‘ ’ 1
Chao1
Formula: Chao1 ~ arm * timepoint + ageyenrl + sex + tbever + duryartgp + cotrienrl + season + underweight + site + (1 | studyno)
REML criterion at convergence: 9646.1
Scaled residuals:
Min 1Q Median 3Q Max
-3.04856 -0.57599 -0.03697 0.60074 2.91725
Random effects:
Groups Name Variance Std.Dev.
studyno (Intercept) 1115 33.39
Residual 2988 54.67
Number of obs: 878, groups: studyno, 336
Fixed effects:
	Estimate	Std. Error	df	t-value	Pr(>|t|)		conf.low	conf.high
(Intercept)	173.464	17.1807	358.456	10.096	< 2e-16	***	139.676	207.251
armPlacebo	26.4521	7.4074	769.747	3.571	0.000378	***	11.9111	40.9931
timepoint72	20.8564	6.7897	588.661	3.072	0.002226	**	7.52135	34.1915
timepointBL	11.5907	6.1406	563.394	1.888	0.0596	.	-0.470576	23.6519
ageyenrl	0.246	0.8524	323.769	0.289	0.773045		-1.43092	1.92299
sexmale	-2.866	5.5567	312.295	-0.516	0.606375		-13.7994	8.0673
tbeveryes	-15.363	5.9186	308.191	-2.596	0.009892	**	-27.009	-3.71693
duryartgp4y-<6y	14.3399	8.5431	318.907	1.679	0.09422	.	-2.46797	31.1478
duryartgp6m-<2y	7.9067	10.739	332.337	0.736	0.462095		-13.2184	29.0317
duryartgp6y+	11.3961	7.361	317.875	1.548	0.122576		-3.08633	25.8785
cotrienrlyes	-0.2919	8.6029	301.594	-0.034	0.972952		-17.2212	16.6374
seasonwet	-3.711	4.0787	742.274	-0.91	0.363195		-11.7183	4.29617
underweightunderweight	-2.5905	5.6293	314.048	-0.46	0.6457		-13.6663	8.48531
siteZim	2.3023	6.1915	336.926	0.372	0.710243		-9.87667	14.4812
armPlacebo:timepoint72	-14.1224	9.6252	586.142	-1.467	0.14285		-33.0265	4.78172
armPlacebo:timepointBL	-28.7597	8.7138	564.577	-3.3	0.001026	**	-45.8752	-11.6441
---
Signif. codes: 0 ‘***’ 0.001 ‘**’ 0.01 ‘*’ 0.05 ‘.’ 0.1 ‘ ’ 1
TOTAL BACTERIAL LOAD
Formula: logcopies ~ arm * timepoint + ageyenrl + sex + tbever + duryartgp + cotrienrl + season + underweight + site + (1 | studyno)
REML criterion at convergence: 3690.5
Scaled residuals:
Min 1Q Median 3Q Max
-4.1759 -0.4937 0.0769 0.6237 2.6133
Random effects:
Groups Name Variance Std.Dev.
studyno (Intercept) 0.9859 0.9929
Residual 3.0631 1.7502
Number of obs: 878, groups: studyno, 336
Fixed effects:
	Estimate	Std. Error	df	t-value	Pr(>|t|)		conf.low	conf.high
(Intercept)	9.73113	0.53212	349.722	18.288	<2e-16	***	8.68458	10.7777
armPlacebo	0.72912	0.23278	781.191	3.132	0.0018	**	0.272171	1.18607
timepoint72	0.53943	0.21707	582.268	2.485	0.0132	*	0.113089	0.965771
timepointBL	0.41466	0.19648	554.696	2.11	0.0353	*	0.0287244	0.8006
ageyenrl	-0.03427	0.02635	313.075	-1.301	0.1943		-0.0861241	0.0175751
sexmale	0.14428	0.17168	301.52	0.84	0.4013		-0.193549	0.482117
tbeveryes	-0.11075	0.18281	297.207	-0.606	0.5451		-0.47052	0.24902
duryartgp4y-<6y	0.51061	0.26404	308.291	1.934	0.054	.	-0.00893093	1.03016
duryartgp6m-<2y	0.56897	0.33216	322.3	1.713	0.0877	.	-0.0844991	1.22244
duryartgp6y+	0.28511	0.22749	307.129	1.253	0.2111		-0.16253	0.732744
cotrienrlyes	-0.37637	0.26562	290.588	-1.417	0.1576		-0.899152	0.146408
seasonwet	-0.12513	0.12976	746.841	-0.964	0.3352		-0.379875	0.129619
underweightunderweight	0.13561	0.17393	303.288	0.78	0.4362		-0.206665	0.477875
siteZim	2.0533	0.19155	326.786	10.719	<2e-16	***	1.67647	2.43012
armPlacebo:timepoint72	-0.5685	0.30775	579.616	-1.847	0.0652	.	-1.17294	0.0359368
armPlacebo:timepointBL	-0.67744	0.27881	555.82	-2.43	0.0154	*	-1.22508	-0.129794
---
Signif. codes: 0 ‘***’ 0.001 ‘**’ 0.01 ‘*’ 0.05 ‘.’ 0.1 ‘ ’ 1

## Sheet: Supplementary table 5a
	[Eubacterium] hallii group	Anaerostipes	Bifidobacterium	Blautia	Campylobacter	Christensenellaceae R-7 group	Clostridium sensu stricto 1	Coprococcus	Desulfovibrio	Dorea	Eggerthella	Escherichia-Shigella	Fastidiosipila	Fenollaria	Flavonifractor	Fusicatenibacter	Fusobacterium	Lachnoclostridium	Lachnospiraceae UCG-004	Mitsuokella	Negativicoccus	Parasutterella	Porphyromonas	Sutterella
[Eubacterium] hallii group	1	0	-0.343915	-0.222368	0	0	0	0	0	0	0	0	0	0	0	0	0	0	0	0	0	0	0	0
Anaerostipes	0	1	0	-0.146955	0	0	0	0	0	0	0	0	0	0	-0.182572	-0.200927	0	0	0	0	0	0	0	0
Bifidobacterium	-0.343915	0	1	0	0	0	0	0	0	0	0	0	0	0	0	0	0	0	0	0	0	0	0	0
Blautia	-0.222368	-0.146955	0	1	-0.225294	0	0	0.202206	0	0.38164	0	0	0	-0.335061	0	0	0	0.378825	0	0.238085	-0.398126	0.189433	-0.409805	-0.324581
Campylobacter	0	0	0	-0.225294	1	0	0	0	0	-0.232615	0	0	0	0.149088	0	-0.228946	0	-0.249395	-0.296867	-0.169733	0	-0.230168	0	0
Christensenellaceae R-7 group	0	0	0	0	0	1	0	0	0	0	0	-0.213108	0	0	-0.162974	0	0	0	0	0	0	0	0	0
Clostridium sensu stricto 1	0	0	0	0	0	0	1	0	0	0	0	0	0	-0.154025	0	0	0	0	0	0	0	0	-0.143542	0
Coprococcus	0	0	0	0.202206	0	0	0	1	-0.255769	0	-0.181489	0	0	0	0	0	0	0	0	0	-0.221455	0	-0.228149	-0.167129
Desulfovibrio	0	0	0	0	0	0	0	-0.255769	1	0	0	0	0	0	0	0	0.162867	0	0	0	0	0	0	0
Dorea	0	0	0	0.38164	-0.232615	0	0	0	0	1	0	0	0	-0.287909	0	0.189293	0	0.182373	0	0.143758	-0.262155	0	-0.383339	-0.289814
Eggerthella	0	0	0	0	0	0	0	-0.181489	0	0	1	-0.143341	0	0	0	0	0	0	0	0	0	0	0	0
Escherichia-Shigella	0	0	0	0	0	-0.213108	0	0	0	0	-0.143341	1	0	-0.280936	0	0	0	0	0	0	0	0	-0.171753	0
Fastidiosipila	0	0	0	0	0	0	0	0	0	0	0	0	1	0	0	0	-0.160136	0	-0.143001	0	0	0	0	0
Fenollaria	0	0	0	-0.335061	0.149088	0	-0.154025	0	0	-0.287909	0	-0.280936	0	1	0	-0.288513	0	-0.329347	-0.213902	-0.229338	0	0	0.491585	0.192684
Flavonifractor	0	-0.182572	0	0	0	-0.162974	0	0	0	0	0	0	0	0	1	0	0	0	0	0.246725	0	0	0	0
Fusicatenibacter	0	-0.200927	0	0	-0.228946	0	0	0	0	0.189293	0	0	0	-0.288513	0	1	0	0.16947	0	0.189567	0	0	-0.25419	-0.20417
Fusobacterium	0	0	0	0	0	0	0	0	0.162867	0	0	0	-0.160136	0	0	0	1	0	0	0	0	0	0	0
Lachnoclostridium	0	0	0	0.378825	-0.249395	0	0	0	0	0.182373	0	0	0	-0.329347	0	0.16947	0	1	0	0.151613	-0.157483	0.20988	-0.403695	-0.215762
Lachnospiraceae UCG-004	0	0	0	0	-0.296867	0	0	0	0	0	0	0	-0.143001	-0.213902	0	0	0	0	1	0	-0.141661	0	0	0
Mitsuokella	0	0	0	0.238085	-0.169733	0	0	0	0	0.143758	0	0	0	-0.229338	0.246725	0.189567	0	0.151613	0	1	0	0	-0.275569	-0.177992
Negativicoccus	0	0	0	-0.398126	0	0	0	-0.221455	0	-0.262155	0	0	0	0	0	0	0	-0.157483	-0.141661	0	1	0	0.253114	0
Parasutterella	0	0	0	0.189433	-0.230168	0	0	0	0	0	0	0	0	0	0	0	0	0.20988	0	0	0	1	-0.181958	0
Porphyromonas	0	0	0	-0.409805	0	0	-0.143542	-0.228149	0	-0.383339	0	-0.171753	0	0.491585	0	-0.25419	0	-0.403695	0	-0.275569	0.253114	-0.181958	1	0.206884
Sutterella	0	0	0	-0.324581	0	0	0	-0.167129	0	-0.289814	0	0	0	0.192684	0	-0.20417	0	-0.215762	0	-0.177992	0	0	0.206884	1

## Sheet: Supplementary table 5b
	[Eubacterium] hallii group	Anaerostipes	Bifidobacterium	Blautia	Campylobacter	Christensenellaceae R-7 group	Clostridium sensu stricto 1	Coprococcus	Desulfovibrio	Dorea	Eggerthella	Escherichia-Shigella	Fastidiosipila	Fenollaria	Flavonifractor	Fusicatenibacter	Fusobacterium	Lachnoclostridium	Lachnospiraceae UCG-004	Mitsuokella	Negativicoccus	Parasutterella	Porphyromonas	Sutterella
[Eubacterium] hallii group	1	0	0	0	0	0	0	0	0	0	0	0	0	0	0	0	0	-0.206501	0	0	0	0	0	0
Anaerostipes	0	1	0	0	0	0	0	0	0	0	0	0	0	0	0	0	0	0	0	0	0	0	0	0
Bifidobacterium	0	0	1	-0.202934	0	0	0	0	0	-0.223557	0	0	0	0	0	0	0	0	-0.167662	0	0	0	0	0
Blautia	0	0	-0.202934	1	-0.243005	0	0	0.180996	0	0.591207	-0.27014	0	0	-0.429929	0	0.281124	0	0.289768	0	0	0	0	-0.348711	-0.203894
Campylobacter	0	0	0	-0.243005	1	-0.243207	-0.186006	-0.263209	0	-0.283704	0	0	0	0.281299	0	-0.283066	0	0	-0.170088	0	0	0	0	0
Christensenellaceae R-7 group	0	0	0	0	-0.243207	1	0	0.228099	0	0	0	0	0	0	0	0.168452	-0.189774	0	0	0	0	0	0	0
Clostridium sensu stricto 1	0	0	0	0	-0.186006	0	1	-0.162252	0	0	0	0	0	-0.183316	0	0	0	0	0	0	0	0	0	0
Coprococcus	0	0	0	0.180996	-0.263209	0.228099	-0.162252	1	0	0.175162	0	-0.182714	-0.170781	0	0	0.171201	0	0	0	0	-0.170287	0	-0.185563	0
Desulfovibrio	0	0	0	0	0	0	0	0	1	0	0	0	0	0	0	0	0	0	0	0	0	0	0	0
Dorea	0	0	-0.223557	0.591207	-0.283704	0	0	0.175162	0	1	-0.216569	0	0	-0.377202	0	0.246307	0	0.288615	0	0	-0.21635	0	-0.330718	-0.183727
Eggerthella	0	0	0	-0.27014	0	0	0	0	0	-0.216569	1	-0.280057	0	0	0	-0.191901	0	-0.195917	0	0	0	0	0.257971	0
Escherichia-Shigella	0	0	0	0	0	0	0	-0.182714	0	0	-0.280057	1	0	-0.3036	0	0	-0.159962	0	0	0	0	0	-0.351965	0
Fastidiosipila	0	0	0	0	0	0	0	-0.170781	0	0	0	0	1	0	0	-0.190196	0	0	0	-0.161862	0	0	0	0
Fenollaria	0	0	0	-0.429929	0.281299	0	-0.183316	0	0	-0.377202	0	-0.3036	0	1	0	-0.304542	0	-0.325745	0	-0.207714	0	0	0.365225	0
Flavonifractor	0	0	0	0	0	0	0	0	0	0	0	0	0	0	1	0	0	0	-0.166929	0	0	0	0	0
Fusicatenibacter	0	0	0	0.281124	-0.283066	0.168452	0	0.171201	0	0.246307	-0.191901	0	-0.190196	-0.304542	0	1	0	0	0	0	0	0	-0.2757	-0.17476
Fusobacterium	0	0	0	0	0	-0.189774	0	0	0	0	0	-0.159962	0	0	0	0	1	0	-0.225116	0	-0.21994	0	0	0
Lachnoclostridium	-0.206501	0	0	0.289768	0	0	0	0	0	0.288615	-0.195917	0	0	-0.325745	0	0	0	1	0	0	-0.175121	0	-0.382223	0
Lachnospiraceae UCG-004	0	0	-0.167662	0	-0.170088	0	0	0	0	0	0	0	0	0	-0.166929	0	-0.225116	0	1	0	0	0	0	0
Mitsuokella	0	0	0	0	0	0	0	0	0	0	0	0	-0.161862	-0.207714	0	0	0	0	0	1	0	0	-0.17785	0
Negativicoccus	0	0	0	0	0	0	0	-0.170287	0	-0.21635	0	0	0	0	0	0	-0.21994	-0.175121	0	0	1	0	0.20879	0.193478
Parasutterella	0	0	0	0	0	0	0	0	0	0	0	0	0	0	0	0	0	0	0	0	0	1	0	-0.192934
Porphyromonas	0	0	0	-0.348711	0	0	0	-0.185563	0	-0.330718	0.257971	-0.351965	0	0.365225	0	-0.2757	0	-0.382223	0	-0.17785	0.20879	0	1	0
Sutterella	0	0	0	-0.203894	0	0	0	0	0	-0.183727	0	0	0	0	0	-0.17476	0	0	0	0	0.193478	-0.192934	0	1

## Sheet: Supplementary table 5c
	[Eubacterium] hallii group	Anaerostipes	Bifidobacterium	Blautia	Campylobacter	Christensenellaceae R-7 group	Clostridium sensu stricto 1	Coprococcus	Desulfovibrio	Dorea	Eggerthella	Escherichia-Shigella	Fastidiosipila	Fenollaria	Flavonifractor	Fusicatenibacter	Fusobacterium	Lachnoclostridium	Lachnospiraceae UCG-004	Mitsuokella	Negativicoccus	Parasutterella	Porphyromonas	Sutterella
[Eubacterium] hallii group	1	0	-0.153768	0	-0.146311	0	0	0	0	0	0	0	0	0	0	0	0	0	0	0	0	0	-0.127351	0
Anaerostipes	0	1	0	-0.147113	0	0	0	0	0	0	0	0	0	0	0	-0.161424	0	0	0	0	0	0	0	0
Bifidobacterium	-0.153768	0	1	-0.145847	0	-0.180628	0	0	0	0	0	0	0	0	0	0	0	0	0	0	0	0	0	0
Blautia	0	-0.147113	-0.145847	1	-0.34583	0	0	0.19831535459628924	0	0.5430970586226814	0	0	0	-0.313816	0	0.2820914536936708	0	0.3818870308331742	0	0.2504610935774327	-0.242443	0	-0.408623	-0.232074
Campylobacter	-0.146311	0	0	-0.34583	1	-0.171431	0	-0.19647	0	-0.34687	0	0	0	0.31186759219798144	-0.151709	-0.314797	0	-0.255362	-0.19983	-0.240416	0	-0.185483	0.21523557967137372	0
Christensenellaceae R-7 group	0	0	-0.180628	0	-0.171431	1	0	0	0	0	0	-0.12979	0	0	0	0	0	0	0	0	0	0	0	0
Clostridium sensu stricto 1	0	0	0	0	0	0	1	0	0	0	0	0	0	-0.150383	0	0	0	0	0	0	0	0	-0.137813	0
Coprococcus	0	0	0	0.19831535459628924	-0.19647	0	0	1	0	0.19584254866456235	0	0	-0.14207	-0.168708	0	0.18565594282071401	0	0	0	0	-0.134405	0	-0.226984	-0.152075
Desulfovibrio	0	0	0	0	0	0	0	0	1	0	0	0	0	0	0	0	0	0	0	0	0	0	0	0
Dorea	0	0	0	0.5430970586226814	-0.34687	0	0	0.19584254866456235	0	1	-0.139327	0	0	-0.33183	0	0.2913408343650632	-0.156589	0.30040917714282966	0	0	-0.231278	0	-0.417452	-0.21075
Eggerthella	0	0	0	0	0	0	0	0	0	-0.139327	1	-0.217701	0	0	0	0	0	0	0	0	0	0	0.18584709355754564	0
Escherichia-Shigella	0	0	0	0	0	-0.12979	0	0	0	0	-0.217701	1	0	-0.316808	0	0	0	0	0	0	0	0	-0.29191	0
Fastidiosipila	0	0	0	0	0	0	0	-0.14207	0	0	0	0	1	0	0	0	0	0	0	0	0	0	0	0
Fenollaria	0	0	0	-0.313816	0.31186759219798144	0	-0.150383	-0.168708	0	-0.33183	0	-0.316808	0	1	0	-0.319988	0	-0.328796	-0.227043	-0.240358	0	0	0.4311940682413922	0
Flavonifractor	0	0	0	0	-0.151709	0	0	0	0	0	0	0	0	0	1	0.2193788738264921	-0.151444	0	0	0.19800070085928506	0	0	0	0
Fusicatenibacter	0	-0.161424	0	0.2820914536936708	-0.314797	0	0	0.18565594282071401	0	0.2913408343650632	0	0	0	-0.319988	0.2193788738264921	1	0	0.16000842470181817	0	0.16679227064391994	0	0	-0.31641	-0.217575
Fusobacterium	0	0	0	0	0	0	0	0	0	-0.156589	0	0	0	0	-0.151444	0	1	0	-0.174054	0	-0.1413	0	0	0
Lachnoclostridium	0	0	0	0.3818870308331742	-0.255362	0	0	0	0	0.30040917714282966	0	0	0	-0.328796	0	0.16000842470181817	0	1	0	0.16972456225759822	0	0	-0.402276	-0.175846
Lachnospiraceae UCG-004	0	0	0	0	-0.19983	0	0	0	0	0	0	0	0	-0.227043	0	0	-0.174054	0	1	0	-0.192011	0	0	0
Mitsuokella	0	0	0	0.2504610935774327	-0.240416	0	0	0	0	0	0	0	0	-0.240358	0.19800070085928506	0.16679227064391994	0	0.16972456225759822	0	1	0	0	-0.254622	0
Negativicoccus	0	0	0	-0.242443	0	0	0	-0.134405	0	-0.231278	0	0	0	0	0	0	-0.1413	0	-0.192011	0	1	0	0.16680727563516817	0
Parasutterella	0	0	0	0	-0.185483	0	0	0	0	0	0	0	0	0	0	0	0	0	0	0	0	1	0	0
Porphyromonas	-0.127351	0	0	-0.408623	0.21523557967137372	0	-0.137813	-0.226984	0	-0.417452	0.18584709355754564	-0.29191	0	0.4311940682413922	0	-0.31641	0	-0.402276	0	-0.254622	0.16680727563516817	0	1	0
Sutterella	0	0	0	-0.232074	0	0	0	-0.152075	0	-0.21075	0	0	0	0	0	-0.217575	0	-0.175846	0	0	0	0	0	1
no of significant hits	3	2	3	12	13	3	2	9	0	11	3	4	1	11	4	11	4	8	4	7	6	1	13	5	140	total is 70 as it is matrix

## Sheet: Supplementary table 5d
	[Eubacterium] hallii group	Anaerostipes	Bifidobacterium	Blautia	Campylobacter	Christensenellaceae R-7 group	Clostridium sensu stricto 1	Coprococcus	Desulfovibrio	Dorea	Eggerthella	Escherichia-Shigella	Fastidiosipila	Fenollaria	Flavonifractor	Fusicatenibacter	Fusobacterium	Lachnoclostridium	Lachnospiraceae UCG-004	Mitsuokella	Negativicoccus	Parasutterella	Porphyromonas	Sutterella
[Eubacterium] hallii group	1	0	-0.298084	-0.305823	0	0	0	0	0	0	0	0	0	0	0	0	0	0	0	0	0	0	0	0
Anaerostipes	0	1	0	0	0	0	0	0	0	0	0	0	0	0	0	0	-0.265623	0	0	0	0	0	0	0
Bifidobacterium	-0.298084	0	1	0	0	0	0	0	0	0	0	0	0	0	0	-0.196246	0	0	0	0	0	0	0	0
Blautia	-0.305823	0	0	1	0	0	0	0	0	0.365039	-0.268606	0	-0.24014	-0.522548	0	0	0	0.233496	0	0	-0.37497	0.24091	-0.334296	-0.337912
Campylobacter	0	0	0	0	1	0	-0.287198	0	0	0	0	0	0	0	0	0	0	0	-0.301742	0	0	0	0	0
Christensenellaceae R-7 group	0	0	0	0	0	1	0	0.210813	0	0	0	-0.26761	0	0	0	0	0	0	0	0	-0.229637	0	0	0
Clostridium sensu stricto 1	0	0	0	0	-0.287198	0	1	0	0	0	0.238743	0	0	0	0	0	0	0	0	0	0	0	0	0
Coprococcus	0	0	0	0	0	0.210813	0	1	-0.277086	0	0	0	0	0	0	0	0	0	0	0	-0.372055	0	0	0
Desulfovibrio	0	0	0	0	0	0	0	-0.277086	1	0	0	0	0	0	0	0	0	-0.221935	0	0	0	0	0	0
Dorea	0	0	0	0.365039	0	0	0	0	0	1	-0.205755	0	0	-0.334475	0	0	0	0	0	0	-0.293347	0	-0.255078	-0.318492
Eggerthella	0	0	0	-0.268606	0	0	0.238743	0	0	-0.205755	1	-0.226173	0	0	0	0	0	0	0	0	0	-0.404161	0	0
Escherichia-Shigella	0	0	0	0	0	-0.26761	0	0	0	0	-0.226173	1	0	-0.21964	0	0	0	0	0	0	0	0	0	0
Fastidiosipila	0	0	0	-0.24014	0	0	0	0	0	0	0	0	1	0	0	0	0	0	0	0	0	0	0	0
Fenollaria	0	0	0	-0.522548	0	0	0	0	0	-0.334475	0	-0.21964	0	1	0	-0.212668	-0.247042	-0.296537	0	0	0.391199	-0.254711	0.422519	0.265178
Flavonifractor	0	0	0	0	0	0	0	0	0	0	0	0	0	0	1	0	0	0	-0.195524	0	0	0	0	0
Fusicatenibacter	0	0	-0.196246	0	0	0	0	0	0	0	0	0	0	-0.212668	0	1	0	0	0	0	0	0	0	0
Fusobacterium	0	-0.265623	0	0	0	0	0	0	0	0	0	0	0	-0.247042	0	0	1	0	0	0	0	0	-0.250081	0
Lachnoclostridium	0	0	0	0.233496	0	0	0	0	-0.221935	0	0	0	0	-0.296537	0	0	0	1	0	0	-0.354256	0	-0.344236	0
Lachnospiraceae UCG-004	0	0	0	0	-0.301742	0	0	0	0	0	0	0	0	0	-0.195524	0	0	0	1	0	0	0	0	0
Mitsuokella	0	0	0	0	0	0	0	0	0	0	0	0	0	0	0	0	0	0	0	1	0	0	0	0
Negativicoccus	0	0	0	-0.37497	0	-0.229637	0	-0.372055	0	-0.293347	0	0	0	0.391199	0	0	0	-0.354256	0	0	1	0	0.3865	0.270916
Parasutterella	0	0	0	0.24091	0	0	0	0	0	0	-0.404161	0	0	-0.254711	0	0	0	0	0	0	0	1	-0.346494	0
Porphyromonas	0	0	0	-0.334296	0	0	0	0	0	-0.255078	0	0	0	0.422519	0	0	-0.250081	-0.344236	0	0	0.3865	-0.346494	1	0
Sutterella	0	0	0	-0.337912	0	0	0	0	0	-0.318492	0	0	0	0.265178	0	0	0	0	0	0	0.270916	0	0	1
no of significant hits	2	1	2	10	2	3	2	3	2	6	5	3	1	10	1	2	3	5	2	0	8	4	7	4	88	total is 44 as it is matrix

## Sheet: Supplementary table 5e
	[Eubacterium] hallii group	Anaerostipes	Bifidobacterium	Blautia	Campylobacter	Christensenellaceae R-7 group	Clostridium sensu stricto 1	Coprococcus	Desulfovibrio	Dorea	Eggerthella	Escherichia-Shigella	Fastidiosipila	Fenollaria	Flavonifractor	Fusicatenibacter	Fusobacterium	Lachnoclostridium	Lachnospiraceae UCG-004	Mitsuokella	Negativicoccus	Parasutterella	Porphyromonas	Sutterella
[Eubacterium] hallii group	1	0	0	0	0	0	0	0	0	0	0	0	0	-0.273922	0	0	0	0	0	0	0	0	0	0
Anaerostipes	0	1	0	0	0	-0.189102	0	0	0	0	0	0	0	0	0	0	0	0	0	0	0	0	0	0
Bifidobacterium	0	0	1	0	0	0	0	0	0	0	0	0	0	0	0	0	-0.200123	0	0	0	0	0	0	0
Blautia	0	0	0	1	-0.358056	0	0	0.320432	0	0.476244	-0.175065	0	-0.196107	-0.338817	0	0.221891	-0.187814	0.37067	0	0.271653	-0.208629	0	-0.429897	-0.310629
Campylobacter	0	0	0	-0.358056	1	0	-0.207153	-0.378169	0	-0.366509	0	0	0	0.428453	0	-0.215363	0	-0.252649	0	0	0	-0.204939	0.265853	0
Christensenellaceae R-7 group	0	-0.189102	0	0	0	1	0	0	0	0	0	0	0	-0.186192	0	0	0	0	0	0	0	0	0	0
Clostridium sensu stricto 1	0	0	0	0	-0.207153	0	1	0	0	0	0	0	0	0	0	0	0	0	0	0	0	0	0	0
Coprococcus	0	0	0	0.320432	-0.378169	0	0	1	0	0.367155	0	0	-0.207854	-0.328177	0	0	0	0.190969	0	0	-0.233721	0	-0.288073	-0.165763
Desulfovibrio	0	0	0	0	0	0	0	0	1	0	0	0	0	0	0	0	0	0	0	0	0	0.159172	0	0
Dorea	0	0	0	0.476244	-0.366509	0	0	0.367155	0	1	0	-0.161416	-0.184958	-0.233945	0.177918	0.277021	-0.193163	0	0	0	0	0	-0.389651	-0.242331
Eggerthella	0	0	0	-0.175065	0	0	0	0	0	0	1	0	0	0	0	0	0	0	0	0	0	0	0	0
Escherichia-Shigella	0	0	0	0	0	0	0	0	0	-0.161416	0	1	0	-0.219452	-0.162207	0	0	0	0	0	0	0	0	0
Fastidiosipila	0	0	0	-0.196107	0	0	0	-0.207854	0	-0.184958	0	0	1	0	0	0	0	-0.215846	0	0	0	0	0	0
Fenollaria	-0.273922	0	0	-0.338817	0.428453	-0.186192	0	-0.328177	0	-0.233945	0	-0.219452	0	1	0	-0.174869	0	-0.236477	0	-0.230547	0	-0.213486	0.433547	0
Flavonifractor	0	0	0	0	0	0	0	0	0	0.177918	0	-0.162207	0	0	1	0	0	0	-0.170987	0	0	0	0	0
Fusicatenibacter	0	0	0	0.221891	-0.215363	0	0	0	0	0.277021	0	0	0	-0.174869	0	1	0	0.209588	0	0	-0.179579	0	-0.233888	-0.183586
Fusobacterium	0	0	-0.200123	-0.187814	0	0	0	0	0	-0.193163	0	0	0	0	0	0	1	0	0	0	0	0	0	0
Lachnoclostridium	0	0	0	0.37067	-0.252649	0	0	0.190969	0	0	0	0	-0.215846	-0.236477	0	0.209588	0	1	0	0.185311	-0.177654	0	-0.346016	-0.187717
Lachnospiraceae UCG-004	0	0	0	0	0	0	0	0	0	0	0	0	0	0	-0.170987	0	0	0	1	0	0	0	0	0
Mitsuokella	0	0	0	0.271653	0	0	0	0	0	0	0	0	0	-0.230547	0	0	0	0.185311	0	1	0	0	-0.294956	0
Negativicoccus	0	0	0	-0.208629	0	0	0	-0.233721	0	0	0	0	0	0	0	-0.179579	0	-0.177654	0	0	1	0	0	0
Parasutterella	0	0	0	0	-0.204939	0	0	0	0.159172	0	0	0	0	-0.213486	0	0	0	0	0	0	0	1	-0.193455	0
Porphyromonas	0	0	0	-0.429897	0.265853	0	0	-0.288073	0	-0.389651	0	0	0	0.433547	0	-0.233888	0	-0.346016	0	-0.294956	0	-0.193455	1	0
Sutterella	0	0	0	-0.310629	0	0	0	-0.165763	0	-0.242331	0	0	0	0	0	-0.183586	0	-0.187717	0	0	0	0	0	1

## Sheet: Supplementary table 5f
	[Eubacterium] hallii group	Anaerostipes	Bifidobacterium	Blautia	Campylobacter	Christensenellaceae R-7 group	Clostridium sensu stricto 1	Coprococcus	Desulfovibrio	Dorea	Eggerthella	Escherichia-Shigella	Fastidiosipila	Fenollaria	Flavonifractor	Fusicatenibacter	Fusobacterium	Lachnoclostridium	Lachnospiraceae UCG-004	Mitsuokella	Negativicoccus	Parasutterella	Porphyromonas	Sutterella
[Eubacterium] hallii group	1	0	-0.202509	0	0	-0.16566	0	0	0	0	0	0	0	0	0	0	0	0	0.184311	0	0	-0.21636	-0.184437	0
Anaerostipes	0	1	0	0	0	0	0	0	0	0	0	0	0	-0.32325	0	0	-0.301544	0	0	0	0	0	-0.177701	0
Bifidobacterium	-0.202509	0	1	0	0	0	0	0	0	0	0	0	0	0	0	0	0	-0.245619	0	0	0.159685	0	0	0
Blautia	0	0	0	1	-0.210774	0	0	0.262486	0	0.53421	-0.178928	0	0	-0.305719	0	0	0	0.405245	-0.159284	0	-0.166004	0	-0.365946	-0.263829
Campylobacter	0	0	0	-0.210774	1	0	0	0	0	0	0	0	0	0	0	0	0	0	0	0	-0.276972	0	0	-0.156433
Christensenellaceae R-7 group	-0.16566	0	0	0	0	1	0	0	0	0	0	0	0	0	0	0	0	0	0	0	0	0.191985	-0.156866	0
Clostridium sensu stricto 1	0	0	0	0	0	0	1	0	0.191706	0	0	0	0	-0.243984	0	0	0	0	0	0	0	0	0	0
Coprococcus	0	0	0	0.262486	0	0	0	1	0	0.170488	0	0	0	-0.19953	0	0	0	0.162985	0	0	0	0	-0.294115	-0.163264
Desulfovibrio	0	0	0	0	0	0	0.191706	0	1	0	0	0	0	0	0	0	0.227584	0	0	0	0	0	0	0
Dorea	0	0	0	0.53421	0	0	0	0.170488	0	1	0	0	-0.255228	-0.301138	0	0.296579	0	0.278748	0	-0.16866	-0.202432	0	-0.354318	-0.185316
Eggerthella	0	0	0	-0.178928	0	0	0	0	0	0	1	0	0	0	0	0	0	0	0	0	0	0	0	0
Escherichia-Shigella	0	0	0	0	0	0	0	0	0	0	0	1	0	-0.320653	0	0	0	0	0	0	0	0	0	0
Fastidiosipila	0	0	0	0	0	0	0	0	0	-0.255228	0	0	1	0	-0.162583	-0.270675	0	0	0	0	0	0	0	0
Fenollaria	0	-0.32325	0	-0.305719	0	0	-0.243984	-0.19953	0	-0.301138	0	-0.320653	0	1	0	-0.163542	0	-0.268183	0	0	0	0	0.281382	0.246913
Flavonifractor	0	0	0	0	0	0	0	0	0	0	0	0	-0.162583	0	1	0	0	0	0	0	0	0	0	0
Fusicatenibacter	0	0	0	0	0	0	0	0	0	0.296579	0	0	-0.270675	-0.163542	0	1	-0.180172	0	0	0	0	0	-0.221834	-0.167832
Fusobacterium	0	-0.301544	0	0	0	0	0	0	0.227584	0	0	0	0	0	0	-0.180172	1	0	0	0.156739	0	0	0	0
Lachnoclostridium	0	0	-0.245619	0.405245	0	0	0	0.162985	0	0.278748	0	0	0	-0.268183	0	0	0	1	0	0	0	0	-0.346724	-0.268519
Lachnospiraceae UCG-004	0.184311	0	0	-0.159284	0	0	0	0	0	0	0	0	0	0	0	0	0	0	1	0	0	0	0	0
Mitsuokella	0	0	0	0	0	0	0	0	0	-0.16866	0	0	0	0	0	0	0.156739	0	0	1	0	0	0	0
Negativicoccus	0	0	0.159685	-0.166004	-0.276972	0	0	0	0	-0.202432	0	0	0	0	0	0	0	0	0	0	1	0	0	0
Parasutterella	-0.21636	0	0	0	0	0.191985	0	0	0	0	0	0	0	0	0	0	0	0	0	0	0	1	0	0
Porphyromonas	-0.184437	-0.177701	0	-0.365946	0	-0.156866	0	-0.294115	0	-0.354318	0	0	0	0.281382	0	-0.221834	0	-0.346724	0	0	0	0	1	0
Sutterella	0	0	0	-0.263829	-0.156433	0	0	-0.163264	0	-0.185316	0	0	0	0.246913	0	-0.167832	0	-0.268519	0	0	0	0	0	1

## Sheet: Supplementary table 6a
Biomarker	Predictor	Estimate	adjusted_pvalue	significance
pselectin_log	sexmale	0.0284095	0.0427621	Sig
mmp1_log	`Escherichia-Shigella`	5.49e-05	0.0337374	Sig
mmp1_log	Bifidobacterium	8.95e-05	0.0454915	Sig
mmp7_log	vloadSupressed	0.0894136	0.00690166	Sig
mmp7_log	`Escherichia-Shigella`	4.34e-05	0.0493326	Sig
mmp7_log	Bifidobacterium	7.57e-05	0.0476177	Sig
cd27_log	vloadSupressed	-0.0964078	5.87e-08	Sig
cd27_log	Fenollaria	-8.84e-06	0.00952107	Sig
cd27_log	Blautia	-8.07e-05	0.0129084	Sig
angio1_log	data_invsimpson	-0.0188657	0.0403562	Sig
angio1_log	cd4	0.000107	0.0447827	Sig
angio1_log	siteZimbabwe	-0.1027	0.0234338	Sig
fas_log	hight	0.00290814	0.0032136	Sig
fas_log	Fenollaria	6.16e-06	0.016075	Sig
fas_log	Blautia	5.56e-05	0.0225445	Sig
fas_log	siteZimbabwe	-0.0371052	0.0182423	Sig
crp_log	vloadSupressed	-0.206003	0.0263289	Sig
crp_log	weight	0.0180079	0.0363913	Sig
crp_log	siteZimbabwe	-0.287152	0.00728665	Sig
mmp10_log	sexmale	-0.0792802	0.00174962	Sig
ifngamma_log	data_shannon	0.111403	0.0348285	Sig
ifngamma_log	data_invsimpson	-0.0127072	0.0478108	Sig
ifngamma_log	vloadSupressed	0.0868074	0.00143797	Sig
ifngamma_log	cd4	-8.07e-05	0.0293071	Sig
ifngamma_log	siteZimbabwe	0.186692	1.41e-09	Sig
eselectin_log	treatmentPlacebo	0.0348681	0.0408733	Sig
eselectin_log	`Escherichia-Shigella`	3.44e-05	0.00567338	Sig
ddimer_log	data_shannon	-0.116411	0.121852	Not_sig
ddimer_log	data_invsimpson	0.0134099	0.142786	Not_sig
ddimer_log	sexmale	0.0045858	0.906471	Not_sig
ddimer_log	treatmentPlacebo	0.00411381	0.907716	Not_sig
ddimer_log	vloadSupressed	-0.0131643	0.736183	Not_sig
ddimer_log	hight	-0.00213575	0.452367	Not_sig
ddimer_log	weight	-0.000962	0.7906	Not_sig
ddimer_log	age	-0.0101193	0.30425	Not_sig
ddimer_log	cd4	-8.82e-05	0.094658	Not_sig
ddimer_log	Fenollaria	-3.7e-06	0.615012	Not_sig
ddimer_log	Porphyromonas	-1.74e-06	0.90168	Not_sig
ddimer_log	Campylobacter	-2.07e-05	0.16104	Not_sig
ddimer_log	Blautia	-0.00011	0.116699	Not_sig
ddimer_log	`Escherichia-Shigella`	2.68e-05	0.301777	Not_sig
ddimer_log	Bifidobacterium	2.18e-05	0.627695	Not_sig
ddimer_log	Fusobacterium	1.94e-05	0.333002	Not_sig
ddimer_log	siteZimbabwe	0.0794966	0.0776878	Not_sig
pselectin_log	data_shannon	-0.0321135	0.236756	Not_sig
pselectin_log	data_invsimpson	0.00551368	0.094397	Not_sig
pselectin_log	treatmentPlacebo	0.0185232	0.146907	Not_sig
pselectin_log	vloadSupressed	-0.0216116	0.124219	Not_sig
pselectin_log	hight	-0.000894	0.382925	Not_sig
pselectin_log	weight	-0.000221	0.865686	Not_sig
pselectin_log	age	0.0057397	0.105501	Not_sig
pselectin_log	cd4	-5.48e-06	0.773719	Not_sig
pselectin_log	Fenollaria	1.5e-06	0.570752	Not_sig
pselectin_log	Porphyromonas	3.96e-06	0.435374	Not_sig
pselectin_log	Campylobacter	6.98e-06	0.18908	Not_sig
pselectin_log	Blautia	-1.16e-05	0.646673	Not_sig
pselectin_log	`Escherichia-Shigella`	-1.02e-05	0.273403	Not_sig
pselectin_log	Bifidobacterium	5.96e-06	0.713223	Not_sig
pselectin_log	Fusobacterium	1.37e-05	0.0579945	Not_sig
pselectin_log	siteZimbabwe	0.0092859	0.568338	Not_sig
mmp1_log	data_shannon	0.102856	0.171055	Not_sig
mmp1_log	data_invsimpson	-0.00667386	0.465553	Not_sig
mmp1_log	sexmale	-0.047205	0.225122	Not_sig
mmp1_log	treatmentPlacebo	-0.00411896	0.907434	Not_sig
mmp1_log	vloadSupressed	-0.000237	0.995158	Not_sig
mmp1_log	hight	0.00123168	0.664268	Not_sig
mmp1_log	weight	-0.00451633	0.211363	Not_sig
mmp1_log	age	0.00880142	0.370787	Not_sig
mmp1_log	cd4	-3.92e-05	0.457355	Not_sig
mmp1_log	Fenollaria	-9.23e-06	0.20815	Not_sig
mmp1_log	Porphyromonas	8.16e-06	0.562165	Not_sig
mmp1_log	Campylobacter	-2.29e-05	0.120001	Not_sig
mmp1_log	Blautia	-8.44e-06	0.903836	Not_sig
mmp1_log	Fusobacterium	-1.06e-05	0.59637	Not_sig
mmp1_log	siteZimbabwe	0.0229835	0.610165	Not_sig
icam1_log	data_shannon	-0.186412	0.114875	Not_sig
icam1_log	data_invsimpson	0.0178658	0.214267	Not_sig
icam1_log	sexmale	0.0175494	0.774761	Not_sig
icam1_log	treatmentPlacebo	-0.0189492	0.733984	Not_sig
icam1_log	vloadSupressed	-0.0338785	0.581045	Not_sig
icam1_log	hight	-0.00424243	0.34201	Not_sig
icam1_log	weight	0.00110254	0.846503	Not_sig
icam1_log	age	0.0198744	0.198908	Not_sig
icam1_log	cd4	0.000146	0.0774717	Not_sig
icam1_log	Fenollaria	3.5e-06	0.762126	Not_sig
icam1_log	Porphyromonas	9.7e-06	0.661623	Not_sig
icam1_log	Campylobacter	5.43e-06	0.815028	Not_sig
icam1_log	Blautia	-4.53e-05	0.680437	Not_sig
icam1_log	`Escherichia-Shigella`	5.33e-05	0.190712	Not_sig
icam1_log	Bifidobacterium	4.59e-05	0.515519	Not_sig
icam1_log	Fusobacterium	2.69e-05	0.392751	Not_sig
icam1_log	siteZimbabwe	-0.101892	0.150474	Not_sig
mmp7_log	data_shannon	0.0179264	0.780138	Not_sig
mmp7_log	data_invsimpson	-0.00882614	0.257854	Not_sig
mmp7_log	sexmale	0.0225567	0.497369	Not_sig
mmp7_log	treatmentPlacebo	-0.0330512	0.273835	Not_sig
mmp7_log	hight	-0.00435578	0.0714041	Not_sig
mmp7_log	weight	0.00566976	0.0655997	Not_sig
mmp7_log	age	0.00129282	0.877652	Not_sig
mmp7_log	cd4	-5.17e-05	0.250737	Not_sig
mmp7_log	Fenollaria	-5.73e-06	0.360102	Not_sig
mmp7_log	Porphyromonas	1.42e-05	0.236095	Not_sig
mmp7_log	Campylobacter	1.65e-05	0.188174	Not_sig
mmp7_log	Blautia	6.78e-05	0.255459	Not_sig
mmp7_log	Fusobacterium	-2.65e-05	0.119857	Not_sig
mmp7_log	siteZimbabwe	-0.0569101	0.138471	Not_sig
cd27_log	data_shannon	0.00857846	0.806932	Not_sig
cd27_log	data_invsimpson	0.00594125	0.163255	Not_sig
cd27_log	sexmale	0.0195352	0.281979	Not_sig
cd27_log	treatmentPlacebo	-0.0116962	0.478888	Not_sig
cd27_log	hight	-0.00149926	0.256974	Not_sig
cd27_log	weight	0.000429	0.799246	Not_sig
cd27_log	age	0.00642566	0.160899	Not_sig
cd27_log	cd4	8.5e-06	0.730134	Not_sig
cd27_log	Porphyromonas	6.11e-06	0.35171	Not_sig
cd27_log	Campylobacter	-8.33e-07	0.903648	Not_sig
cd27_log	`Escherichia-Shigella`	-1.29e-05	0.285959	Not_sig
cd27_log	Bifidobacterium	-6.89e-06	0.742126	Not_sig
cd27_log	Fusobacterium	-1.83e-06	0.84441	Not_sig
cd27_log	siteZimbabwe	-0.00830531	0.6929	Not_sig
angio1_log	data_shannon	0.0893342	0.238941	Not_sig
angio1_log	sexmale	0.0248153	0.527807	Not_sig
angio1_log	treatmentPlacebo	-0.0497059	0.163749	Not_sig
angio1_log	vloadSupressed	0.0131012	0.739241	Not_sig
angio1_log	hight	-0.000433	0.87995	Not_sig
angio1_log	weight	0.00206153	0.572232	Not_sig
angio1_log	age	-0.00255805	0.796704	Not_sig
angio1_log	Fenollaria	-1.35e-05	0.0686816	Not_sig
angio1_log	Porphyromonas	-1.14e-05	0.424098	Not_sig
angio1_log	Campylobacter	-5.27e-06	0.72325	Not_sig
angio1_log	Blautia	-3.49e-05	0.621098	Not_sig
angio1_log	`Escherichia-Shigella`	-2.07e-05	0.429233	Not_sig
angio1_log	Bifidobacterium	-4.45e-05	0.325184	Not_sig
angio1_log	Fusobacterium	-2.92e-05	0.148502	Not_sig
fas_log	data_shannon	-0.0140734	0.593191	Not_sig
fas_log	data_invsimpson	-0.00119896	0.708188	Not_sig
fas_log	sexmale	0.00956835	0.482887	Not_sig
fas_log	treatmentPlacebo	-0.0077509	0.53192	Not_sig
fas_log	vloadSupressed	0.00417701	0.759716	Not_sig
fas_log	weight	-1.8e-05	0.988646	Not_sig
fas_log	age	-0.00498628	0.147172	Not_sig
fas_log	cd4	-1.57e-05	0.395592	Not_sig
fas_log	Porphyromonas	-3.25e-06	0.509064	Not_sig
fas_log	Campylobacter	-1.01e-05	0.0508512	Not_sig
fas_log	`Escherichia-Shigella`	-7.02e-07	0.938389	Not_sig
fas_log	Bifidobacterium	-7.63e-06	0.627525	Not_sig
fas_log	Fusobacterium	2.47e-06	0.724833	Not_sig
crp_log	data_shannon	-0.0434045	0.809046	Not_sig
crp_log	data_invsimpson	-0.0136958	0.530439	Not_sig
crp_log	sexmale	0.125606	0.176164	Not_sig
crp_log	treatmentPlacebo	-0.105405	0.211975	Not_sig
crp_log	hight	-0.0087442	0.196191	Not_sig
crp_log	age	0.0215128	0.359381	Not_sig
crp_log	cd4	-0.000101	0.420659	Not_sig
crp_log	Fenollaria	-1.51e-05	0.388936	Not_sig
crp_log	Porphyromonas	6.87e-06	0.838104	Not_sig
crp_log	Campylobacter	4.99e-05	0.155416	Not_sig
crp_log	Blautia	0.00031	0.0623582	Not_sig
crp_log	`Escherichia-Shigella`	9.06e-06	0.883617	Not_sig
crp_log	Bifidobacterium	-0.000159	0.137788	Not_sig
crp_log	Fusobacterium	-5.16e-05	0.280206	Not_sig
mmp10_log	data_shannon	0.034759	0.480692	Not_sig
mmp10_log	data_invsimpson	-0.00229529	0.701791	Not_sig
mmp10_log	treatmentPlacebo	0.00961287	0.678731	Not_sig
mmp10_log	vloadSupressed	0.0152653	0.550217	Not_sig
mmp10_log	hight	0.000515	0.781846	Not_sig
mmp10_log	weight	-0.00361593	0.126491	Not_sig
mmp10_log	age	-0.00694633	0.280891	Not_sig
mmp10_log	cd4	-3.76e-05	0.27703	Not_sig
mmp10_log	Fenollaria	5.05e-06	0.294031	Not_sig
mmp10_log	Porphyromonas	6.44e-06	0.485295	Not_sig
mmp10_log	Campylobacter	8.63e-06	0.371352	Not_sig
mmp10_log	Blautia	5.96e-05	0.192162	Not_sig
mmp10_log	`Escherichia-Shigella`	-2.78e-05	0.101201	Not_sig
mmp10_log	Bifidobacterium	-9.18e-06	0.755068	Not_sig
mmp10_log	Fusobacterium	1.1e-05	0.401874	Not_sig
mmp10_log	siteZimbabwe	-0.0115951	0.69468	Not_sig
ifngamma_log	sexmale	-0.0317324	0.246775	Not_sig
ifngamma_log	treatmentPlacebo	-0.0236631	0.342326	Not_sig
ifngamma_log	hight	-0.00161356	0.419085	Not_sig
ifngamma_log	weight	0.00138738	0.585858	Not_sig
ifngamma_log	age	0.00556248	0.421738	Not_sig
ifngamma_log	Fenollaria	2.6e-06	0.614966	Not_sig
ifngamma_log	Porphyromonas	1.1e-06	0.911295	Not_sig
ifngamma_log	Campylobacter	1.22e-05	0.238096	Not_sig
ifngamma_log	Blautia	4.04e-05	0.411647	Not_sig
ifngamma_log	`Escherichia-Shigella`	1.09e-05	0.549235	Not_sig
ifngamma_log	Bifidobacterium	9.69e-06	0.759117	Not_sig
ifngamma_log	Fusobacterium	-4.77e-06	0.735375	Not_sig
eselectin_log	data_shannon	0.0112723	0.75643	Not_sig
eselectin_log	data_invsimpson	0.00207762	0.638172	Not_sig
eselectin_log	sexmale	-0.00215525	0.908809	Not_sig
eselectin_log	vloadSupressed	0.00137364	0.941873	Not_sig
eselectin_log	hight	0.000423	0.757664	Not_sig
eselectin_log	weight	-0.00205827	0.238311	Not_sig
eselectin_log	age	-0.00429577	0.365736	Not_sig
eselectin_log	cd4	6.85e-06	0.78823	Not_sig
eselectin_log	Fenollaria	4.68e-06	0.186476	Not_sig
eselectin_log	Porphyromonas	1.24e-05	0.0664446	Not_sig
eselectin_log	Campylobacter	-3.84e-06	0.589976	Not_sig
eselectin_log	Blautia	-1.62e-05	0.630809	Not_sig
eselectin_log	Bifidobacterium	-2.23e-05	0.303242	Not_sig
eselectin_log	Fusobacterium	7.85e-06	0.416727	Not_sig
eselectin_log	siteZimbabwe	-0.00216094	0.920953	Not_sig

## Sheet: Supplementary table 6b
Biomarker	Predictor	Estimate	adjusted_pvalue	significance
ddimer_log	cd4	-0.000188	0.00142737	Sig
ddimer_log	treatmentPlacebo:Campylobacter	7.48e-05	0.00802713	Sig
pselectin_log	siteZimbabwe	0.112678	3.91e-05	Sig
mmp1_log	treatmentPlacebo:Bifidobacterium	0.000197	0.0403814	Sig
icam1_log	siteZimbabwe	-0.137396	0.0327342	Sig
icam1_log	age	0.0364362	0.0236834	Sig
mmp7_log	vloadSupressed	0.0699381	0.0290984	Sig
mmp7_log	siteZimbabwe	-0.141994	0.000109	Sig
mmp7_log	treatmentAZM:`Escherichia-Shigella`	5.13e-05	0.0280156	Sig
cd27_log	vloadSupressed	-0.104857	4.62e-06	Sig
angio1_log	treatmentAZM:Campylobacter	-0.000201	0.0374194	Sig
fas_log	sexmale	0.0510903	0.00202038	Sig
fas_log	hight	0.00276419	0.023404	Sig
crp_log	cd4	-0.000552	0.000561	Sig
ifngamma_log	siteZimbabwe	0.237788	5.02e-12	Sig
ifngamma_log	age	0.019658	0.0179356	Sig
ifngamma_log	cd4	-0.000115	0.0101824	Sig
eselectin_log	weight	-0.00465715	0.027607	Sig
eselectin_log	cd4	-6.91e-05	0.0278107	Sig
ddimer_log	sexmale	-0.00422604	0.917828	Not_sig
ddimer_log	vloadSupressed	0.000617	0.987126	Not_sig
ddimer_log	hight	-0.00393507	0.194662	Not_sig
ddimer_log	siteZimbabwe	0.0678101	0.119091	Not_sig
ddimer_log	weight	-0.00235504	0.548378	Not_sig
ddimer_log	age	0.00299252	0.782953	Not_sig
ddimer_log	data_shannon	-0.031783	0.473379	Not_sig
ddimer_log	treatmentAZM:Fenollaria	-3.76e-06	0.724565	Not_sig
ddimer_log	treatmentPlacebo:Fenollaria	-2.85e-05	0.0535528	Not_sig
ddimer_log	treatmentAZM:Porphyromonas	4.07e-06	0.881288	Not_sig
ddimer_log	treatmentPlacebo:Porphyromonas	2.12e-05	0.41481	Not_sig
ddimer_log	treatmentAZM:Campylobacter	3.65e-05	0.543441	Not_sig
ddimer_log	treatmentAZM:Blautia	-4.91e-06	0.912975	Not_sig
ddimer_log	treatmentPlacebo:Blautia	-4.65e-05	0.650066	Not_sig
ddimer_log	treatmentAZM:`Escherichia-Shigella`	-8.75e-06	0.753656	Not_sig
ddimer_log	treatmentPlacebo:`Escherichia-Shigella`	-4.85e-07	0.994187	Not_sig
ddimer_log	treatmentAZM:Bifidobacterium	-0.000155	0.521423	Not_sig
ddimer_log	treatmentPlacebo:Bifidobacterium	0.000136	0.157426	Not_sig
ddimer_log	treatmentAZM:Fusobacterium	0.000424	0.28853	Not_sig
ddimer_log	treatmentPlacebo:Fusobacterium	8.87e-05	0.312921	Not_sig
pselectin_log	sexmale	0.000405	0.987325	Not_sig
pselectin_log	vloadSupressed	-0.00156131	0.947692	Not_sig
pselectin_log	hight	-0.00257855	0.171838	Not_sig
pselectin_log	weight	-0.000788	0.746761	Not_sig
pselectin_log	age	0.0128511	0.0578925	Not_sig
pselectin_log	cd4	8.62e-06	0.812239	Not_sig
pselectin_log	data_shannon	-0.0401861	0.145464	Not_sig
pselectin_log	treatmentAZM:Fenollaria	-5.48e-06	0.409547	Not_sig
pselectin_log	treatmentPlacebo:Fenollaria	-8.18e-06	0.371546	Not_sig
pselectin_log	treatmentAZM:Porphyromonas	-1.27e-06	0.940243	Not_sig
pselectin_log	treatmentPlacebo:Porphyromonas	1.09e-05	0.500694	Not_sig
pselectin_log	treatmentAZM:Campylobacter	3.29e-05	0.377614	Not_sig
pselectin_log	treatmentPlacebo:Campylobacter	2.59e-05	0.138678	Not_sig
pselectin_log	treatmentAZM:Blautia	-8.23e-09	0.999765	Not_sig
pselectin_log	treatmentPlacebo:Blautia	6.29e-05	0.324131	Not_sig
pselectin_log	treatmentAZM:`Escherichia-Shigella`	-6.4e-06	0.712072	Not_sig
pselectin_log	treatmentPlacebo:`Escherichia-Shigella`	-2.7e-06	0.948035	Not_sig
pselectin_log	treatmentAZM:Bifidobacterium	0.000228	0.130618	Not_sig
pselectin_log	treatmentPlacebo:Bifidobacterium	7.7e-05	0.196825	Not_sig
pselectin_log	treatmentAZM:Fusobacterium	-0.000131	0.596546	Not_sig
pselectin_log	treatmentPlacebo:Fusobacterium	5.8e-05	0.288632	Not_sig
mmp1_log	sexmale	-0.0352189	0.390948	Not_sig
mmp1_log	vloadSupressed	-0.018687	0.625938	Not_sig
mmp1_log	hight	0.00102868	0.734646	Not_sig
mmp1_log	siteZimbabwe	-0.0490963	0.259401	Not_sig
mmp1_log	weight	-0.00512375	0.19283	Not_sig
mmp1_log	age	0.0126604	0.245105	Not_sig
mmp1_log	cd4	-5.66e-05	0.333326	Not_sig
mmp1_log	data_shannon	-0.023874	0.590697	Not_sig
mmp1_log	treatmentAZM:Fenollaria	-1.3e-05	0.226271	Not_sig
mmp1_log	treatmentPlacebo:Fenollaria	-7e-06	0.63466	Not_sig
mmp1_log	treatmentAZM:Porphyromonas	-3.43e-05	0.210209	Not_sig
mmp1_log	treatmentPlacebo:Porphyromonas	-3.69e-05	0.15719	Not_sig
mmp1_log	treatmentAZM:Campylobacter	7.49e-05	0.213061	Not_sig
mmp1_log	treatmentPlacebo:Campylobacter	2.96e-05	0.291995	Not_sig
mmp1_log	treatmentAZM:Blautia	-2.17e-05	0.630347	Not_sig
mmp1_log	treatmentPlacebo:Blautia	-8.68e-05	0.397998	Not_sig
mmp1_log	treatmentAZM:`Escherichia-Shigella`	1.6e-05	0.566558	Not_sig
mmp1_log	treatmentPlacebo:`Escherichia-Shigella`	6.61e-05	0.321926	Not_sig
mmp1_log	treatmentAZM:Bifidobacterium	0.000211	0.383741	Not_sig
mmp1_log	treatmentAZM:Fusobacterium	0.000524	0.190196	Not_sig
mmp1_log	treatmentPlacebo:Fusobacterium	2.49e-05	0.777524	Not_sig
icam1_log	sexmale	-0.00416793	0.945048	Not_sig
icam1_log	vloadSupressed	-0.0228321	0.686132	Not_sig
icam1_log	hight	-0.00300903	0.501266	Not_sig
icam1_log	weight	-0.00144476	0.802984	Not_sig
icam1_log	cd4	6.94e-05	0.420739	Not_sig
icam1_log	data_shannon	0.00872321	0.893908	Not_sig
icam1_log	treatmentAZM:Fenollaria	3.36e-06	0.831258	Not_sig
icam1_log	treatmentPlacebo:Fenollaria	8.34e-06	0.701038	Not_sig
icam1_log	treatmentAZM:Porphyromonas	5.62e-06	0.889107	Not_sig
icam1_log	treatmentPlacebo:Porphyromonas	-3.63e-05	0.344586	Not_sig
icam1_log	treatmentAZM:Campylobacter	6.4e-05	0.469831	Not_sig
icam1_log	treatmentPlacebo:Campylobacter	-2.13e-05	0.606989	Not_sig
icam1_log	treatmentAZM:Blautia	4.32e-05	0.514702	Not_sig
icam1_log	treatmentPlacebo:Blautia	0.000132	0.383053	Not_sig
icam1_log	treatmentAZM:`Escherichia-Shigella`	5.37e-06	0.896223	Not_sig
icam1_log	treatmentPlacebo:`Escherichia-Shigella`	-3.2e-05	0.74464	Not_sig
icam1_log	treatmentAZM:Bifidobacterium	0.00032	0.370634	Not_sig
icam1_log	treatmentPlacebo:Bifidobacterium	-2.33e-05	0.869	Not_sig
icam1_log	treatmentAZM:Fusobacterium	0.00082	0.164483	Not_sig
icam1_log	treatmentPlacebo:Fusobacterium	-4.44e-05	0.731743	Not_sig
mmp7_log	sexmale	-0.0213416	0.53234	Not_sig
mmp7_log	hight	-0.00483806	0.0563329	Not_sig
mmp7_log	weight	0.00597861	0.06844	Not_sig
mmp7_log	age	-0.00396288	0.661882	Not_sig
mmp7_log	cd4	-8.57e-05	0.0790097	Not_sig
mmp7_log	data_shannon	-0.0542708	0.142717	Not_sig
mmp7_log	treatmentAZM:Fenollaria	-1.13e-05	0.205276	Not_sig
mmp7_log	treatmentPlacebo:Fenollaria	-1.23e-05	0.314996	Not_sig
mmp7_log	treatmentAZM:Porphyromonas	-2.51e-05	0.270358	Not_sig
mmp7_log	treatmentPlacebo:Porphyromonas	-1.52e-05	0.48433	Not_sig
mmp7_log	treatmentAZM:Campylobacter	-2.72e-06	0.956694	Not_sig
mmp7_log	treatmentPlacebo:Campylobacter	1.9e-05	0.416431	Not_sig
mmp7_log	treatmentAZM:Blautia	-1.3e-05	0.727825	Not_sig
mmp7_log	treatmentPlacebo:Blautia	2.04e-05	0.811566	Not_sig
mmp7_log	treatmentPlacebo:`Escherichia-Shigella`	6.32e-05	0.255625	Not_sig
mmp7_log	treatmentAZM:Bifidobacterium	0.000165	0.413095	Not_sig
mmp7_log	treatmentPlacebo:Bifidobacterium	0.000111	0.16519	Not_sig
mmp7_log	treatmentAZM:Fusobacterium	0.000543	0.103265	Not_sig
mmp7_log	treatmentPlacebo:Fusobacterium	-3.35e-05	0.647747	Not_sig
cd27_log	sexmale	-0.000976	0.967645	Not_sig
cd27_log	hight	-0.000483	0.786276	Not_sig
cd27_log	siteZimbabwe	-0.0103443	0.685027	Not_sig
cd27_log	weight	-0.00150507	0.513723	Not_sig
cd27_log	age	0.00543105	0.394904	Not_sig
cd27_log	cd4	-5.11e-05	0.136542	Not_sig
cd27_log	data_shannon	-0.00106498	0.967357	Not_sig
cd27_log	treatmentAZM:Fenollaria	-5.58e-06	0.373864	Not_sig
cd27_log	treatmentPlacebo:Fenollaria	6.05e-07	0.944129	Not_sig
cd27_log	treatmentAZM:Porphyromonas	1.7e-05	0.288159	Not_sig
cd27_log	treatmentPlacebo:Porphyromonas	-6.88e-06	0.652354	Not_sig
cd27_log	treatmentAZM:Campylobacter	3.54e-05	0.315348	Not_sig
cd27_log	treatmentPlacebo:Campylobacter	-2.72e-06	0.86908	Not_sig
cd27_log	treatmentAZM:Blautia	-4.39e-05	0.0969702	Not_sig
cd27_log	treatmentPlacebo:Blautia	-3.12e-05	0.604682	Not_sig
cd27_log	treatmentAZM:`Escherichia-Shigella`	4.18e-06	0.798362	Not_sig
cd27_log	treatmentPlacebo:`Escherichia-Shigella`	-2.72e-05	0.486484	Not_sig
cd27_log	treatmentAZM:Bifidobacterium	9.02e-05	0.525613	Not_sig
cd27_log	treatmentPlacebo:Bifidobacterium	-4.51e-05	0.423159	Not_sig
cd27_log	treatmentAZM:Fusobacterium	7.13e-05	0.761024	Not_sig
cd27_log	treatmentPlacebo:Fusobacterium	6.37e-05	0.217503	Not_sig
angio1_log	sexmale	0.0287109	0.66298	Not_sig
angio1_log	vloadSupressed	0.041172	0.503626	Not_sig
angio1_log	hight	-0.00148239	0.76095	Not_sig
angio1_log	siteZimbabwe	-0.0561811	0.421255	Not_sig
angio1_log	weight	-5.65e-06	0.999285	Not_sig
angio1_log	age	0.00362808	0.835468	Not_sig
angio1_log	cd4	0.000115	0.219979	Not_sig
angio1_log	data_shannon	-0.0509274	0.474957	Not_sig
angio1_log	treatmentAZM:Fenollaria	1.34e-05	0.435383	Not_sig
angio1_log	treatmentPlacebo:Fenollaria	1.1e-05	0.642149	Not_sig
angio1_log	treatmentAZM:Porphyromonas	-5.6e-05	0.202195	Not_sig
angio1_log	treatmentPlacebo:Porphyromonas	-6.42e-05	0.125556	Not_sig
angio1_log	treatmentPlacebo:Campylobacter	7.16e-05	0.113443	Not_sig
angio1_log	treatmentAZM:Blautia	5.29e-05	0.464129	Not_sig
angio1_log	treatmentPlacebo:Blautia	0.000153	0.352584	Not_sig
angio1_log	treatmentAZM:`Escherichia-Shigella`	7.03e-06	0.875428	Not_sig
angio1_log	treatmentPlacebo:`Escherichia-Shigella`	3.15e-05	0.768915	Not_sig
angio1_log	treatmentAZM:Bifidobacterium	0.000185	0.634629	Not_sig
angio1_log	treatmentPlacebo:Bifidobacterium	-4.47e-05	0.771537	Not_sig
angio1_log	treatmentAZM:Fusobacterium	-0.000528	0.410856	Not_sig
angio1_log	treatmentPlacebo:Fusobacterium	9.32e-05	0.509261	Not_sig
fas_log	vloadSupressed	-0.000942	0.951004	Not_sig
fas_log	siteZimbabwe	-0.0180432	0.300114	Not_sig
fas_log	weight	-0.000552	0.725252	Not_sig
fas_log	age	-0.00473954	0.276691	Not_sig
fas_log	cd4	-1.28e-05	0.582753	Not_sig
fas_log	data_shannon	0.0119043	0.502712	Not_sig
fas_log	treatmentAZM:Fenollaria	3.23e-06	0.449828	Not_sig
fas_log	treatmentPlacebo:Fenollaria	8.21e-06	0.164514	Not_sig
fas_log	treatmentAZM:Porphyromonas	1.94e-06	0.859054	Not_sig
fas_log	treatmentPlacebo:Porphyromonas	-6.32e-06	0.543982	Not_sig
fas_log	treatmentAZM:Campylobacter	-1.64e-05	0.495007	Not_sig
fas_log	treatmentPlacebo:Campylobacter	-1.77e-05	0.116187	Not_sig
fas_log	treatmentAZM:Blautia	1.47e-06	0.934937	Not_sig
fas_log	treatmentPlacebo:Blautia	-6.3e-05	0.125691	Not_sig
fas_log	treatmentAZM:`Escherichia-Shigella`	7.36e-06	0.510099	Not_sig
fas_log	treatmentPlacebo:`Escherichia-Shigella`	-1.71e-05	0.521107	Not_sig
fas_log	treatmentAZM:Bifidobacterium	2.48e-05	0.798262	Not_sig
fas_log	treatmentPlacebo:Bifidobacterium	1.68e-05	0.66247	Not_sig
fas_log	treatmentAZM:Fusobacterium	9.42e-05	0.555555	Not_sig
fas_log	treatmentPlacebo:Fusobacterium	1.12e-05	0.750814	Not_sig
crp_log	sexmale	-0.103574	0.351979	Not_sig
crp_log	vloadSupressed	0.0272893	0.7928	Not_sig
crp_log	hight	-0.0047624	0.562684	Not_sig
crp_log	siteZimbabwe	-0.0273372	0.816587	Not_sig
crp_log	weight	0.00684768	0.520328	Not_sig
crp_log	age	-0.0286529	0.331599	Not_sig
crp_log	data_shannon	-0.151114	0.209613	Not_sig
crp_log	treatmentAZM:Fenollaria	-4.33e-05	0.135908	Not_sig
crp_log	treatmentPlacebo:Fenollaria	-5.95e-05	0.137202	Not_sig
crp_log	treatmentAZM:Porphyromonas	-4.59e-05	0.535383	Not_sig
crp_log	treatmentPlacebo:Porphyromonas	0.000114	0.106481	Not_sig
crp_log	treatmentAZM:Campylobacter	0.000175	0.282249	Not_sig
crp_log	treatmentPlacebo:Campylobacter	6.55e-05	0.390059	Not_sig
crp_log	treatmentAZM:Blautia	-0.00016	0.189275	Not_sig
crp_log	treatmentPlacebo:Blautia	-0.000154	0.581143	Not_sig
crp_log	treatmentAZM:`Escherichia-Shigella`	0.0001	0.185371	Not_sig
crp_log	treatmentPlacebo:`Escherichia-Shigella`	0.000198	0.273312	Not_sig
crp_log	treatmentAZM:Bifidobacterium	0.00014	0.831686	Not_sig
crp_log	treatmentPlacebo:Bifidobacterium	0.000505	0.0528062	Not_sig
crp_log	treatmentAZM:Fusobacterium	0.00102272	0.345304	Not_sig
crp_log	treatmentPlacebo:Fusobacterium	0.000371	0.120095	Not_sig
mmp10_log	sexmale	-0.0344182	0.290138	Not_sig
mmp10_log	vloadSupressed	-0.0292562	0.335735	Not_sig
mmp10_log	hight	-0.00223004	0.354019	Not_sig
mmp10_log	siteZimbabwe	-0.029124	0.398224	Not_sig
mmp10_log	weight	-0.000209	0.946391	Not_sig
mmp10_log	age	-0.00402722	0.640425	Not_sig
mmp10_log	cd4	-8.94e-05	0.0541379	Not_sig
mmp10_log	data_shannon	-0.00946045	0.7879	Not_sig
mmp10_log	treatmentAZM:Fenollaria	-4.77e-06	0.57357	Not_sig
mmp10_log	treatmentPlacebo:Fenollaria	-3.61e-06	0.756939	Not_sig
mmp10_log	treatmentAZM:Porphyromonas	-3.5e-05	0.106596	Not_sig
mmp10_log	treatmentPlacebo:Porphyromonas	3.38e-05	0.102477	Not_sig
mmp10_log	treatmentAZM:Campylobacter	7.42e-05	0.119905	Not_sig
mmp10_log	treatmentPlacebo:Campylobacter	-4.41e-07	0.984199	Not_sig
mmp10_log	treatmentAZM:Blautia	-6.34e-05	0.0758838	Not_sig
mmp10_log	treatmentPlacebo:Blautia	-2.67e-06	0.973797	Not_sig
mmp10_log	treatmentAZM:`Escherichia-Shigella`	1.25e-05	0.57059	Not_sig
mmp10_log	treatmentPlacebo:`Escherichia-Shigella`	4.73e-05	0.371311	Not_sig
mmp10_log	treatmentAZM:Bifidobacterium	0.00029	0.130932	Not_sig
mmp10_log	treatmentPlacebo:Bifidobacterium	0.000149	0.0502259	Not_sig
mmp10_log	treatmentAZM:Fusobacterium	0.000129	0.6839	Not_sig
mmp10_log	treatmentPlacebo:Fusobacterium	-5.67e-05	0.415987	Not_sig
ifngamma_log	sexmale	-0.00867721	0.780715	Not_sig
ifngamma_log	vloadSupressed	0.0442053	0.129733	Not_sig
ifngamma_log	hight	-0.0036873	0.110502	Not_sig
ifngamma_log	weight	-0.00179249	0.548256	Not_sig
ifngamma_log	data_shannon	-0.0278242	0.409479	Not_sig
ifngamma_log	treatmentAZM:Fenollaria	-2.68e-06	0.741685	Not_sig
ifngamma_log	treatmentPlacebo:Fenollaria	-7.99e-06	0.475378	Not_sig
ifngamma_log	treatmentAZM:Porphyromonas	1.54e-05	0.458261	Not_sig
ifngamma_log	treatmentPlacebo:Porphyromonas	1.27e-05	0.5199	Not_sig
ifngamma_log	treatmentAZM:Campylobacter	-1.94e-05	0.670472	Not_sig
ifngamma_log	treatmentPlacebo:Campylobacter	1.79e-05	0.401653	Not_sig
ifngamma_log	treatmentAZM:Blautia	2.23e-06	0.948079	Not_sig
ifngamma_log	treatmentPlacebo:Blautia	7.85e-05	0.314417	Not_sig
ifngamma_log	treatmentAZM:`Escherichia-Shigella`	7.49e-06	0.724032	Not_sig
ifngamma_log	treatmentPlacebo:`Escherichia-Shigella`	-5.99e-05	0.237795	Not_sig
ifngamma_log	treatmentAZM:Bifidobacterium	-9.99e-05	0.587378	Not_sig
ifngamma_log	treatmentPlacebo:Bifidobacterium	1.21e-05	0.868318	Not_sig
ifngamma_log	treatmentAZM:Fusobacterium	0.000343	0.258445	Not_sig
ifngamma_log	treatmentPlacebo:Fusobacterium	0.000102	0.127578	Not_sig
eselectin_log	sexmale	-0.0155142	0.480584	Not_sig
eselectin_log	vloadSupressed	-0.00531344	0.795881	Not_sig
eselectin_log	hight	0.000427	0.792855	Not_sig
eselectin_log	siteZimbabwe	0.0270061	0.247028	Not_sig
eselectin_log	age	0.0007	0.904485	Not_sig
eselectin_log	data_shannon	-0.0133508	0.574634	Not_sig
eselectin_log	treatmentAZM:Fenollaria	-5.43e-06	0.343709	Not_sig
eselectin_log	treatmentPlacebo:Fenollaria	2.82e-06	0.721226	Not_sig
eselectin_log	treatmentAZM:Porphyromonas	-4.1e-07	0.977681	Not_sig
eselectin_log	treatmentPlacebo:Porphyromonas	2.76e-06	0.843087	Not_sig
eselectin_log	treatmentAZM:Campylobacter	3.71e-05	0.249285	Not_sig
eselectin_log	treatmentPlacebo:Campylobacter	2.63e-05	0.0811036	Not_sig
eselectin_log	treatmentAZM:Blautia	-2.56e-05	0.289068	Not_sig
eselectin_log	treatmentPlacebo:Blautia	4.3e-05	0.434511	Not_sig
eselectin_log	treatmentAZM:`Escherichia-Shigella`	1.54e-05	0.304689	Not_sig
eselectin_log	treatmentPlacebo:`Escherichia-Shigella`	-5.35e-05	0.135574	Not_sig
eselectin_log	treatmentAZM:Bifidobacterium	7.15e-06	0.956093	Not_sig
eselectin_log	treatmentPlacebo:Bifidobacterium	6.92e-05	0.179151	Not_sig
eselectin_log	treatmentAZM:Fusobacterium	0.000188	0.380881	Not_sig
eselectin_log	treatmentPlacebo:Fusobacterium	8.7e-05	0.0655712	Not_sig
